# Supplementary material for: The broad use of the Pm8 resistance gene in wheat resulted in hypermutation of the AvrPm8 gene in the powdery mildew pathogen
Source: BMC Biol. 2023 Feb 8;21:29. doi: 10.1186/s12915-023-01513-5 (PMC9909948; doi:10.1186/s12915-023-01513-5)
Supplement: Supplementary file 2 — Additional file 2: Supplementary Dataset S1. Summary of Blumeria graminis isolates used in this study. [file 12915_2023_1513_MOESM2_ESM.xlsx]

## Sheet: Dataset S1
Supplementary Dataset S1: a) Summary of wheat infecting isolates used in this study
Isolate	AvrPm8 haplovariant	Used in GWAS	Phenotype Kavkaz/4*Federation1	Phenotype Pm8#121	Phenotype Pm8#341	Origin	Year of sampling	forma specialis	whole genome sequencing accession number	RNA sequencing accession number
ARG_3_10	spliceTT-AG	No				Argentina	2016	B.g. tritici	PRJNA625429
ARG_3_4	spliceTT-AG	Yes	(V;V;V;V;V;V) V	(V;V;V;V;V;V) V	(V;V;V;V;V;V) V	Argentina	2016	B.g. tritici	PRJNA625429
ARG_3_5	spliceTT-AG	No				Argentina	2016	B.g. tritici	PRJNA625429
ARG_3_9	spliceTT-AG	Yes	(V;V;V;V;V;V) V	(V;V;V;V;V;V) V	(V;V;V;V;V;V) V	Argentina	2016	B.g. tritici	PRJNA625429
ARG_4_1	spliceTT-AG	No				Argentina	2016	B.g. tritici	PRJNA625429
ARG_4_2	spliceTT-AG	Yes	(V;V;V;V;V;V) V	(V;A;V;V;V;V) V	(V;V;V;V;V;V) V	Argentina	2016	B.g. tritici	PRJNA625429
ARG_4_6	spliceTT-AG	No				Argentina	2016	B.g. tritici	PRJNA625429
ARG_4_8	spliceTT-AG	No				Argentina	2016	B.g. tritici	PRJNA625429
AUS_Australian_Isolate	AvrPm8	No				Australia	2015	B.g. tritici	PRJNA625429
AUS_CUN3M	AvrPm8	Yes	(I;I;I;I;I;A/I) I	(A;A;A;A;A;A) A	(A;A;A;A;A;A) A	Australia	2015	B.g. tritici	PRJNA625429
AUS_FTA	AvrPm8	Yes	(A/I;A/I;I;I;I;I) I	(A;A;A;A;A;A) A	(A;A;A;A;A;A) A	Australia	2015	B.g. tritici	PRJNA625429
CHE_07004	F43Y	Yes	(V;V;V;V;V;V) V	(V;V;V;V;V;V) V	(V;V;V;V;V;V) V	Switzerland	2007	B.g. tritici	PRJNA290428
CHE_07224	AvrPm8	No				Switzerland	2007	B.g. tritici	PRJNA625429
CHE_07227	startATC	No	(V;V;V;V;V;V) V	(V;I/V;V;V;V;V) V	(V;V;V;V;V;V) V	Switzerland	2007	B.g. tritici	PRJNA625429
CHE_07230	AvrPm8	Yes	(I;I;I;I;I;A/I) I	(A;A;A;A;A;A) A	(A;A;A;A;A;A) A	Switzerland	2007	B.g. tritici	PRJNA625429
CHE_07234	F43Y	Yes	(V;V;V;V;V;V) V	(V;V;V;V;V;V) V	(V;V;V;V;V;V) V	Switzerland	2007	B.g. tritici	PRJNA625429
CHE_07298	AvrPm8	No				Switzerland	2007	B.g. tritici	PRJNA625429
CHE_10001	AvrPm8	Yes	(A/I;A/I;I;I;I;I) I	(A;A;A;A;A;A) A	(A;A;A;A;A;A) A	Switzerland	2010	B.g. tritici	PRJNA625429
CHE_94202	F43Y	Yes	(V;V;V;V;V;V) V	(V;V;V;V;V;V) V	(V;V;V;V;V;V) V	Switzerland	1994	B.g. tritici	PRJNA290428	PRJNA427159
CHE_96224	F43Y	Yes	(V;V;V;V;V;V) V	(V;V;V;V;V;V) V	(V;V;V;V;V;V) V	Switzerland	1996	B.g. tritici	PRJNA290428	PRJNA427159
CHE_96229	F43Y	No				Switzerland	1996	B.g. tritici	PRJNA625429
CHE_96249	AvrPm8	Yes	(I;I;I;I;A/I;A/I) I	(A;A;A;A;A;A) A	(A;A;A;A;A;A) A	Switzerland	1996	B.g. tritici	PRJNA625429
CHE_97223	AvrPm8	Yes	(I;I/V;I;I;I;I) I	(A;A;A;A;A;A) A	(A;A;A;A;A;A) A	Switzerland	1997	B.g. tritici	PRJNA625429
CHE_97266	AvrPm8	Yes	(I;I;I;I;I;A/I) I	(A;A;A;A;A;A) A	(A;A;A;A;A;A) A	Switzerland	1997	B.g. tritici	PRJNA625429
CHE_98013	startGTG	Yes	(V;V;V;V;V;V) V	(V;V;V;V;V;V) V	(V;V;V;V;V;V) V	Switzerland	1998	B.g. tritici	PRJNA625429
CHE_98230	spliceGA-AG	No				Switzerland	1998	B.g. tritici	PRJNA625429
CHE_98250	F43Y	No				Switzerland	1998	B.g. tritici	PRJNA625429
CHN_1_19	F43Y	No				China	2011	B.g. tritici	PRJNA290428
CHN_1_25	F43Y	No				China	2011	B.g. tritici	PRJNA290428
CHN_1_47	F43Y	No				China	2011	B.g. tritici	PRJNA290428
CHN_1_62	F43Y	No				China	2011	B.g. tritici	PRJNA290428
CHN_10_40	F43Y	No				China	2011	B.g. tritici	PRJNA290428
CHN_10_8	F43Y	No				China	2011	B.g. tritici	PRJNA290428
CHN_11_133	AvrPm8	No				China	2011	B.g. tritici	PRJNA290428
CHN_11_61	C16STOP	No				China	2011	B.g. tritici	PRJNA290428
CHN_11_99	F43Y	No				China	2011	B.g. tritici	PRJNA290428
CHN_12_24	F43Y	No				China	2011	B.g. tritici	PRJNA290428
CHN_12_3	F43Y	No				China	2011	B.g. tritici	PRJNA290428
CHN_12_50	F43Y	No				China	2011	B.g. tritici	PRJNA290428
CHN_12_82	F43Y	No				China	2011	B.g. tritici	PRJNA290428
CHN_13_37	F43Y	No				China	2011	B.g. tritici	PRJNA290428
CHN_13_50	F43Y	No				China	2011	B.g. tritici	PRJNA290428
CHN_13_51	AvrPm8	No				China	2011	B.g. tritici	PRJNA290428
CHN_13_76	F43Y	No				China	2011	B.g. tritici	PRJNA290428
CHN_14_17	F43Y	No				China	2011	B.g. tritici	PRJNA290428
CHN_14_32	F43Y	No				China	2011	B.g. tritici	PRJNA290428
CHN_15_11	F43Y	No				China	2011	B.g. tritici	PRJNA290428
CHN_15_17	F43Y	No				China	2011	B.g. tritici	PRJNA290428
CHN_15_9	F43Y	No				China	2011	B.g. tritici	PRJNA290428
CHN_17_18	F43Y	No				China	2011	B.g. tritici	PRJNA290428
CHN_17_40	F43Y	No	(V;V;V;V;V;V) V	(V;V;V;V;V;V) V	(V;V;V;V;V;V) V	China	2011	B.g. tritici	PRJNA290428	PRJNA904717
CHN_18_1	F43Y	No				China	2011	B.g. tritici	PRJNA290428
CHN_18_11	F43Y	No				China	2011	B.g. tritici	PRJNA290428
CHN_18_38	F43Y	No				China	2011	B.g. tritici	PRJNA290428
CHN_18_45	F43Y	No				China	2011	B.g. tritici	PRJNA290428
CHN_19_11	spliceAT-AG	No				China	2011	B.g. tritici	PRJNA290428
CHN_2_25	F43Y	No				China	2011	B.g. tritici	PRJNA290428
CHN_2_39	F43Y	No				China	2011	B.g. tritici	PRJNA290428
CHN_2_5	F43Y	No				China	2011	B.g. tritici	PRJNA290428
CHN_2_65	F43Y	No				China	2011	B.g. tritici	PRJNA290428
CHN_21_1	F43Y	No	(V;V;V;V;V;V) V	(V;V;V;V;V;V) V	(V;V;V;V;V;V) V	China	2011	B.g. tritici	PRJNA290428
CHN_21_2	AvrPm8	No				China	2011	B.g. tritici	PRJNA290428
CHN_21_8	F43Y	No				China	2011	B.g. tritici	PRJNA290428
CHN_28_9	AvrPm8	No				China	2011	B.g. tritici	PRJNA290428
CHN_3_1	F43Y	No				China	2011	B.g. tritici	PRJNA290428
CHN_3_53	F43Y	No				China	2011	B.g. tritici	PRJNA290428
CHN_30_1	F43Y	No				China	2011	B.g. tritici	PRJNA290428
CHN_34_1	F43Y	No				China	2011	B.g. tritici	PRJNA290428
CHN_35_1	F43Y	No				China	2011	B.g. tritici	PRJNA290428
CHN_35_18	K28STOP	No				China	2011	B.g. tritici	PRJNA290428
CHN_35_27	AvrPm8	No				China	2011	B.g. tritici	PRJNA290428
CHN_36_3	F43Y	No				China	2011	B.g. tritici	PRJNA290428
CHN_36_70	F43Y	No				China	2011	B.g. tritici	PRJNA290428
CHN_37_34	K28STOP	No				China	2011	B.g. tritici	PRJNA290428
CHN_37_37	spliceAT-AG	No				China	2011	B.g. tritici	PRJNA290428
CHN_37_38	F43Y	No				China	2011	B.g. tritici	PRJNA290428
CHN_39_1	K28STOP	No				China	2011	B.g. tritici	PRJNA290428
CHN_39_19	F43Y	No				China	2011	B.g. tritici	PRJNA290428
CHN_39_5	spliceAT-AG	No				China	2011	B.g. tritici	PRJNA290428
CHN_40_2	F43Y	No				China	2011	B.g. tritici	PRJNA290428
CHN_41_5	F43Y	No				China	2011	B.g. tritici	PRJNA290428
CHN_44_3	F43Y	No				China	2011	B.g. tritici	PRJNA290428
CHN_45_10	F43Y	No				China	2011	B.g. tritici	PRJNA290428
CHN_45_6	L77STOP	No	(V;V;V;V;V;V) V	(V;V;V;V;V;V) V	(V;V;V;V;V;V) V	China	2011	B.g. tritici	PRJNA290428
CHN_46_25	F43Y	No				China	2011	B.g. tritici	PRJNA290428
CHN_46_30	F43Y	No				China	2011	B.g. tritici	PRJNA290428
CHN_46_31	F43Y	No				China	2011	B.g. tritici	PRJNA290428
CHN_46_6	F43Y	No				China	2011	B.g. tritici	PRJNA290428
CHN_47_1	AvrPm8	No				China	2011	B.g. tritici	PRJNA290428
CHN_47_27	F43Y	No				China	2011	B.g. tritici	PRJNA290428
CHN_47_3	F43Y	No				China	2011	B.g. tritici	PRJNA290428
CHN_48_23	F43Y	No				China	2011	B.g. tritici	PRJNA290428
CHN_48_28	F43Y	No				China	2011	B.g. tritici	PRJNA290428
CHN_49_1	F43Y	No	(V;V;V;V;V;V) V	(V;V;V;I/V;V;V) V	(V;V;V;V;V;V) V	China	2011	B.g. tritici	PRJNA290428
CHN_5_112	D30STOP	No	(V;V;V;V;V;V) V	(V;V;V;V;V;V) V	(V;V;V;V;V;V) V	China	2011	B.g. tritici	PRJNA290428
CHN_5_36	F43Y	No				China	2011	B.g. tritici	PRJNA290428
CHN_5_83	F43Y	No				China	2011	B.g. tritici	PRJNA290428
CHN_5_93	F43Y	No				China	2011	B.g. tritici	PRJNA290428
CHN_50_2	Q4STOP	No	(V;V;V;V;V;V) V	(V;V;V;V;V;V) V	(V;V;V;V;V;V) V	China	2011	B.g. tritici	PRJNA290428
CHN_51_3	F43Y	No				China	2011	B.g. tritici	PRJNA290428
CHN_52_27	C16STOP	No	(V;V;V;V;V;V) V	(V;V;V;V;V;V) V	(V;V;V;V;V;V) V	China	2011	B.g. tritici	PRJNA290428
CHN_6_21	F43Y	No				China	2011	B.g. tritici	PRJNA290428
CHN_6_6	spliceGA-AG	No				China	2011	B.g. tritici	PRJNA290428
CHN_6_69	F43Y	No				China	2011	B.g. tritici	PRJNA290428
CHN_7_8	F43Y	No				China	2011	B.g. tritici	PRJNA290428
CHN_8_9	F43Y	No				China	2011	B.g. tritici	PRJNA290428
CHN_9_10	F43Y	No				China	2011	B.g. tritici	PRJNA290428
CHN_9_2	F43Y	No				China	2011	B.g. tritici	PRJNA290428
CHN_9_43	F43Y	No				China	2011	B.g. tritici	PRJNA290428
CHN_E21	C16STOP	No				China	2011	B.g. tritici	PRJNA290428
CHN_GZ_10	F43Y	No				China	2013	B.g. tritici	PRJNA290428
CHN_GZ_12	F43Y	No				China	2013	B.g. tritici	PRJNA290428
CHN_GZ_6	F43Y	No	(V;V;V;V;V;V) V	(V;V;V;V;V;V) V	(V;V;V;V;V;V) V	China	2013	B.g. tritici	PRJNA290428
CHN_HB_13	F43Y	No				China	2013	B.g. tritici	PRJNA290428
CHN_HB_21	R96STOP	No	(V;V;V;V;V;V) V	(V;I/V;V;V;V;V) V	(V;V;V;V;V;V) V	China	2013	B.g. tritici	PRJNA290428
CHN_HB_22	F43Y	No				China	2013	B.g. tritici	PRJNA290428
CHN_HB_24	F43Y	No				China	2013	B.g. tritici	PRJNA290428
CHN_HB_4	F43L	No	(V;V;V;V;V;V) V	(V;V;V;V;V;V) V	(V;V;V;V;V;V) V	China	2013	B.g. tritici	PRJNA290428
CHN_HG_1	F43L	No	(V;V;V;V;V;V) V	(V;V;V;V;V;V) V	(V;V;V;V;V;V) V	China	2013	B.g. tritici	PRJNA290428
CHN_NZ_1	F43Y	No				China	2013	B.g. tritici	PRJNA290428
CHN_SC_12	F43Y	No				China	2013	B.g. tritici	PRJNA290428
CHN_SD_3	F43L	No	(V;V;V;V;V;V) V	(V;V;V;V;V;V) V	(V;V;V;V;V;V) V	China	2013	B.g. tritici	PRJNA290428
CHN_SD_4	F43Y	No				China	2013	B.g. tritici	PRJNA290428
CHN_SD_5	F43Y	No				China	2013	B.g. tritici	PRJNA290428
FRA_ASOSAN_95_9	AvrPm8	No				France	1995	B.g. tritici	PRJNA625429
FRA_B_STONE_95_45	AvrPm8	Yes	(I;I;I;I;I;I/V) I	(A;A;A;A;A;A) A	(A;A;A;A;A;A) A	France	1995	B.g. tritici	PRJNA625429
FRA_M_DOVE_94_10	AvrPm8	No				France	1994	B.g. tritici	PRJNA625429
FRA_MERCIA_COKER_98_25	spliceGA-AG	Yes	(V;V;V;V;V;V) V	(V;V;V;V;V;V) V	(V;V;V;V;V;V) V	France	1998	B.g. tritici	PRJNA625429
FRA_MISSION_96_19	F43Y	No				France	1996	B.g. tritici	PRJNA625429
FRA_SYROS_05_54	AvrPm8	No				France	2000	B.g. tritici	PRJNA625429
FRA_SYROS_2000_15	AvrPm8	No				France	1995	B.g. tritici	PRJNA625429
GBR_FEL_09	spliceGA-AG	No				UK	-	B.g. tritici	PRJNA625429
GBR_JIW11	spliceGA-AG	No				UK	-	B.g. tritici	PRJNA625429
GBR_JIW2	spliceGA-AG	Yes	(V;V;V;V;V;V) V	(V;V;V;V;V;V) V	(V;V;V;V;V;V) V	UK	-	B.g. tritici	PRJNA290428	PRJNA427159
GBR_JIW48	F43Y	No				UK	-	B.g. tritici	PRJNA625429
GBR_WC1110	AvrPm8	No				UK	-	B.g. tritici	PRJNA625429
IRN_ARD_2	F43Y	Yes	(V;V;V;V;V;V) V	(V;V;V;V;V;V) V	(V;V;V;V;V) V	Iran	2018	B.g. tritici	PRJNA625429
IRN_ARD_3	F43Y	Yes	(V;V;V;V;V;V) V	(V;V;V;V;V;V) V	(V;V;V;V;V;V) V	Iran	2018	B.g. tritici	PRJNA625429
IRN_FAZ_1	F43Y	Yes	(V;V;V;V;V;V) V	(V;V;V;V;V;V) V	(V;V;V;V;V;V) V	Iran	2018	B.g. tritici	PRJNA625429
IRN_FAZ_2	F43Y	Yes	(V;V;V;V;V;V) V	(V;V;V;V;V;V) V	(V;V;V;V;V;V) V	Iran	2018	B.g. tritici	PRJNA625429
IRN_GOR_1	F43Y	Yes	(V;V;V;V;V;V) V	(V;V;V;V;V;V) V	(V;V;V;V;V;V) V	Iran	2018	B.g. tritici	PRJNA625429
IRN_GOR_2	F43Y	No				Iran	2018	B.g. tritici	PRJNA625429
IRN_GOR_3	F43Y	Yes	(V;V;V;I/V;I/V;V) V	(V;V;V;V;V;V) V	(V;V;V;V;V;V) V	Iran	2018	B.g. tritici	PRJNA625429
IRN_GOR_4	F43Y	Yes	(V;V;V;V;V;V) V	(V;V;V;V;V;V) V	(V;V;V;V;V;V) V	Iran	2018	B.g. tritici	PRJNA625429
IRN_GOR_5	spliceGT-AT	Yes	(V;V;V;V;I/V;I/V) V	(V;V;V;V;V;V) V	(V;V;V;V;V;V) V	Iran	2018	B.g. tritici	PRJNA625429
IRN_GOR_6	F43Y	Yes	(V;V;V;V;V;V) V	(V;V;V;V;V;V) V	(V;V;V;V;V;V) V	Iran	2018	B.g. tritici	PRJNA625429
ISR_1	AvrPm8	Yes	(A/I;I;I;I;I;I) I	(A;A;A;A;A;A) A	(A;A;A;A;A;A) A	Israel	1990	B.g. tritici	PRJNA625429
ISR_103	AvrPm8	Yes	(A/I;I;A/I;A/I;I;I) I	(A;A;A;A;A;A) A	(A;A;A;A;A;A) A	Israel	1990	B.g. tritici	PRJNA290428
ISR_106	AvrPm8	Yes	(A/I;I;I;I;I;I) I	(A;A;A;A;A;A) A	(A;A;A;A;A;A) A	Israel	1990	B.g. tritici	PRJNA625429
ISR_107	AvrPm8	Yes	(A/I;A/I;A/I;A/I;A/I;A/I) A/I	(A;A;A;A;A;A) A	(A;A;A;A;A;A) A	Israel	1990	B.g. tritici	PRJNA625429
ISR_113	AvrPm8	Yes	(I;I;I) I	(A;A;A) A	(A;A;A) A	Israel	1990	B.g. tritici	PRJNA625429
ISR_13	AvrPm8	Yes	(I;I;I;A/I;A/I;A/I) I	(A;A;A;A;A;A) A	(A;A;A;A;A;A) A	Israel	1990	B.g. tritici	PRJNA625429
ISR_15	AvrPm8	No				Israel	1990	B.g. tritici	PRJNA290428
ISR_20	AvrPm8	Yes	(A;A/I;A/I) A/I	(A;A;A) A	(A;A;A) A	Israel	1991	B.g. tritici	PRJNA625429
ISR_204	F43Y	Yes	(V;V;V;V;V;V) V	(V;V;V;V;V;V) V	(V;V;V;V;V;V) V	Israel	2010	B.g. tritici	PRJNA290428
ISR_205	F43Y	Yes	(V;V;V;V;V;V) V	(V;V;V;V;V;V) V	(V;V;V;V;V;V) V	Israel	2010	B.g. tritici	PRJNA625429
ISR_208	F43Y	Yes	(V;V;V;V;V;V) V	(V;V;V;V;V;V) V	(V;V;V;V;V;V) V	Israel	2010	B.g. tritici	PRJNA290428
ISR_214	AvrPm8	Yes	(I;I;I;A/I;I;I) I	(A;A;A;A;A;A) A	(A;A;A;A;A;A) A	Israel	2010	B.g. tritici	PRJNA625429
ISR_215	F43Y	No				Israel	2010	B.g. tritici	PRJNA290428
ISR_216	AvrPm8	Yes	(I;I;I;I;I;I) I	(A;A;A;A;A;A) A	(A;A;A;A;A;A) A	Israel	2010	B.g. tritici	PRJNA625429
ISR_217	F43Y	Yes	(V;V;V;V;V;V) V	(V;V;V;V;V;V) V	(V;V;V;V;V;V) V	Israel	2010	B.g. tritici	PRJNA290428
ISR_218	AvrPm8	Yes	(I;I;A/I) I	(A;A;A) A	(A;A;A) A	Israel	2010	B.g. tritici	PRJNA625429
ISR_219	AvrPm8	Yes	(I;I;I;I;I;I) I	(A;A;A;A;A;A) A	(A;A;A;A;A;A) A	Israel	2010	B.g. tritici	PRJNA625429
ISR_29	AvrPm8	No				Israel	1990	B.g. tritici	PRJNA625429
ISR_30p	AvrPm8	Yes	(A/I;I;A;A/I;A;A/I) A/I	(A;A;A;A;A;A) A	(A;A;A;A;A;A) A	Israel	1991	B.g. tritici	PRJNA625429
ISR_30w	AvrPm8	Yes	(A/I;A/I;A/I;A/I;A/I;A/I) A/I	(A;A;A;A;A;A) A	(A;A;A;A;A;A) A	Israel	1991	B.g. tritici	PRJNA625429
ISR_37	AvrPm8	Yes	(A/I;A/I;A/I;A/I;A/I;I) A/I	(A;A;A;A;A;A) A	(A;A;A;A;A;A) A	Israel	1990	B.g. tritici	PRJNA625429
ISR_43	F43Y	Yes	(V;V;V;V;V;V) V	(V;V;V;V;V;V) V	(V;V;V;V;V;V) V	Israel	1991	B.g. tritici	PRJNA625429
ISR_50	AvrPm8	Yes	(A/I;I;I;I;I;I) I	(A;A;A;A;A;A) A	(A;A;A;A;A;A) A	Israel	1990	B.g. tritici	PRJNA625429
ISR_52	AvrPm8	Yes	(A/I;I;A/I;A/I;A/I;A/I) A/I	(A;A;A;A;A;A) A	(A;A;A;A;A;A) A	Israel	1990	B.g. tritici	PRJNA625429
ISR_6	AvrPm8	Yes	(I;I;I;I/V;I;I) I	(A;A;A;A;A;A) A	(A;A;A;A;A;A) A	Israel	1990	B.g. tritici	PRJNA625429
ISR_67	AvrPm8	Yes	(I;A/I;I;A/I;I;I) I	(A;A;A;A;A;A) A	(A;A;A;A;A;A) A	Israel	1990	B.g. tritici	PRJNA625429
ISR_7	AvrPm8	Yes	(I;I;A/I;I;I;A/I) I	(A;A;A;A;A;A) A	(A;A;A;A;A;A) A	Israel	1990	B.g. tritici	PRJNA290428	PRJNA870298
ISR_70	AvrPm8	Yes	(I;I;A/I;I;I;I) I	(A;A;A;A;A;A) A	(A;A;A;A;A;A) A	Israel	1990	B.g. tritici	PRJNA290428
ISR_8	AvrPm8	Yes	(I;I;I;I;I;I) I	(A;A;A;A;A;A) A	(A;A;A;A;A;A) A	Israel	1990	B.g. tritici	PRJNA290428
ISR_9	AvrPm8	Yes	(I;I;I;I;I;I) I	(A;A;A;A;A;A) A	(A;A;A;A;A;A) A	Israel	1990	B.g. tritici	PRJNA625429
ISR_94	AvrPm8	Yes	(I;I;I;I;I;I) I	(A;A;A;A;A;A) A	(A;A;A;A;A;A) A	Israel	1990	B.g. tritici	PRJNA625429
ISR_96	AvrPm8	Yes	(I;A/I;I;I;I;I) I	(A;A;A;A;A;A) A	(A;A;A;A;A;A) A	Israel	1990	B.g. tritici	PRJNA625429
ISR_97	AvrPm8	Yes	(I;I/V;I;I/V;I;I) I	(A;A;A;A;A;A) A	(A;A;A;A;A;A) A	Israel	1990	B.g. tritici	PRJNA290428
ISR_KU	F43Y	Yes	(V;V;V;V;V;V) V	(V;V;V;V;V;V) V	(V;V;V;V;V;V) V	Israel	2017	B.g. tritici	PRJNA625429
JPN_2440813_a	AvrPm8	No				Japan	2019	B.g. tritici	PRJNA625429
JPN_2440813_aii	AvrPm8	No				Japan	2019	B.g. tritici	PRJNA625429
JPN_CHI_79a	AvrPm8	No				Japan	2019	B.g. tritici	PRJNA625429
JPN_CHI_79b	spliceGA-AG	No				Japan	2019	B.g. tritici	PRJNA625429
JPN_CHIKARA	AvrPm8	No				Japan	2015	B.g. tritici	PRJNA625429
JPN_MEK_13a	spliceGA-AG	No				Japan	2019	B.g. tritici	PRJNA625429
JPN_MEK_13b	AvrPm8	No				Japan	2019	B.g. tritici	PRJNA625429
JPN_MEK_13c	AvrPm8	No				Japan	2019	B.g. tritici	PRJNA625429
JPN_MEK_2b	spliceGA-AG	No				Japan	2019	B.g. tritici	PRJNA625429
JPN_MEK_2c	AvrPm8	No				Japan	2019	B.g. tritici	PRJNA625429
JPN_SHIHO	AvrPm8	No				Japan	2015	B.g. tritici	PRJNA625429
KAZ_1a	AvrPm8	Yes	(I;I;I;I;I;I) I	(A;A;A;A;A;A) A	(A;A;A;A;A;A) A	Kazakhstan	2018	B.g. tritici	PRJNA625429
KAZ_1b	AvrPm8	Yes	(A;I;A/I;I;I;I) I	(A;A;A;A;A;A) A	(A;A;A;A;A;A) A	Kazakhstan	2018	B.g. tritici	PRJNA625429
KAZ_2	F43Y	Yes	(V;V;V;V;V;V) V	(V;V;V;V;V;V) V	(V;V;V;V;V;V) V	Kazakhstan	2018	B.g. tritici	PRJNA625429
POL_1	F43Y	Yes	(V;V;V;V;V;V) V	(V;V;V;V;V;V) V	(V;V;V;V;V;V) V	Poland	2017	B.g. tritici	PRJNA625429
POL_3	F43Y	Yes	(V;V;V;V;V;V) V	(V;V;V;V;V;V) V	(V;V;V;V;V;V) V	Poland	2018	B.g. tritici	PRJNA625429
POL_5	F43Y	Yes	(V;V;V;V;V;V) V	(V;V;V;V;V;V) V	(V;V;V;V;V;V) V	Poland	2018	B.g. tritici	PRJNA625429
POL_6	F43Y	Yes	(V;V;V;V;V;V) V	(V;V;V;V;V;V) V	(V;V;V;V;V;V) V	Poland	2018	B.g. tritici	PRJNA625429
RUS_C1	F43Y	Yes	(V;V;V;V;V;V) V	(V;V;V;V;V;V) V	(V;V;V;V;V;V) V	Russia	2018	B.g. tritici	PRJNA625429
RUS_K2	AvrPm8	Yes	(I;I;I;I;I) I	(A;A;A;A;A;A) A	(A;A;A;A;A;A) A	Russia	2018	B.g. tritici	PRJNA625429
RUS_O1a	F43Y	Yes	(V;V;V;V;V;V) V	(V;V;V;V;V;V) V	(V;V;V;V;V;V) V	Russia	2018	B.g. tritici	PRJNA625429
RUS_O1b	F43Y	Yes	(V;V;V;V;V;V) V	(V;V;V;V;V;V) V	(V;V;V;V;V;V) V	Russia	2018	B.g. tritici	PRJNA625429
TUR_1a	F43Y	Yes	(V;V;V;I/V;V;V) V	(V;V;V;V;V;V) V	(V;V;V;V;V;V) V	Turkey	2018	B.g. tritici	PRJNA625429
TUR_1b	F43Y	Yes	(V;V;V;V;V;V) V	(V;V;V;V;V;V) V	(V;V;V;V;V;V) V	Turkey	2018	B.g. tritici	PRJNA625429
TUR_1c	F43Y	Yes	(V;V;V;V;V;V) V	(V;V;V;V;V;V) V	(V;V;V;V;V;V) V	Turkey	2018	B.g. tritici	PRJNA625429
USA_1	S32STOP	No	(V;V;V;V;V;V) V	(V;V;V;V;V;V) V	(V;V;V;V;V;V) V	USA	2014	B.g. tritici	PRJNA625429
USA_2	F43Y	Yes	(V;V;V;V;V;V) V	(V;V;V;V;V;V) V	(V;V;V;V;V;V) V	USA	2014	B.g. tritici	PRJNA625429
USA_3	F43Y	Yes	(V;V;V;V;V;V) V	(V;V;V;V;V;V) V	(V;V;V;V;V;V) V	USA	2014	B.g. tritici	PRJNA625429
USA_4	AvrPm8	Yes	(I;I;I;I;I;I) I	(A;V;A;I;A;A) A	(A;A;A;A;A;A) A	USA	2014	B.g. tritici	PRJNA625429
USA_5	startAAG	No	(V;V;V;V;V;V) V	(V;V;V;V;I;V) V	(V;V;V;V;V;V) V	USA	2014	B.g. tritici	PRJNA625429
USA_6	deletion	No	(V;V;V;V;V;V) V	(V;V;V;V;V;V) V	(V;I/V;V;V;V;V) V	USA	2014	B.g. tritici	PRJNA625429
USA_7	AvrPm8	Yes	(A/I;I;I;I;I;I/V) I	(A;A;A;A;A;A) A	(A;A;A;A;A;A) A	USA	2014	B.g. tritici	PRJNA625429
USA_85063	AvrPm8	Yes	(A/I;A/I;I;I;I;I) I	(A;A;A;A;A;A) A	(A;A;A;A;A;A) A	USA	-	B.g. tritici	PRJNA625429
USA_AK3_11	AvrPm8	No				USA	2005	B.g. tritici	PRJNA625429
USA_C3_1_5	AvrPm8	Yes	(A/I;A/I;I;I;I;I) I	(A;A;A;A;A;A) A	(A;A;A;A;A;A) A	USA	2003	B.g. tritici	PRJNA625429
USA_C4_6	AvrPm8	Yes	(A/I;A/I;I;I;A/I;I) I	(A;A;A;A;A;A) A	(A;A;A;A;A;A) A	USA	2003	B.g. tritici	PRJNA625429
USA_J2_1	AvrPm8	No				USA	2003	B.g. tritici	PRJNA625429
USA_Ken_2_5	spliceTT-AG	No				USA	2005	B.g. tritici	PRJNA625429
USA_Ken_4_3	deletion	No				USA	2005	B.g. tritici	PRJNA625429
T3-8	F43Y	No	(V;V;V;V;V;V) V	(V;V;V;V;V;V) V	(V;V;V;V;V;V) V	Switzerland	2013	B.g. triticale	PRJNA290428	PRJNA427159
THUN-12	F43Y	No	(V;V;V;V;V;V) V	(V;V;V;V;V;V) V	(V;V;V;V;V;V) V	Poland	2009-2010	B.g. triticale	PRJNA290428	PRJNA427159
1) qualitative assessment of mildew leaf coverage (MLC) in five categories: virulent (V): 100% MLC; intermediate/virulent (I/V): 75% MLC; intermediate (I): 50% MLC; avirulent/intermediate (A/I): 25% MLC; avirulent (A): 0% MLC. MLC was determined in comparison to the susceptible control cultivars 'Federation' (for Kavkaz/4*Federation) or 'Bobwhite' (for Pm8#12 and Pm8#34). MLC scorings of individu…
b) Summary of rye infecting isolates used in this study
Isolate	AvrPm8 haplovariant	Used in GWAS	Phenotype 'Petkus'2	Phenotype 'Lo7'2	Phenotype 'Insave'2	Origin	Year of sampling	forma specialis	whole genome sequencing accession number	RNA sequencing accession number
S-1201	AvrPm8_Bgs	No	(V;V;V;V;V;I/V;V;V;V;V) V	(V;V;V;V;I/V;V;V;V;V;V) V	(V;V;I/V;V;V;V;V;I;V;V) V	Switzerland	2013	B.g. secalis	PRJNA290428
S-1203	AvrPm8_Bgs	No	(V;V;V;V;V;V;V;V;V;V;V;V) V	(V;V;I/V;V;V;V;V;V;V;V;V;V) V	(V;V;V;V;V;V;V;V;V;I/V;V;V) V	Switzerland	2013	B.g. secalis	PRJNA290428
S-1391	AvrPm8_Bgs	No	(V;V;V;V;V;V;V;I/V;V;V;V;V) V	(V;V;V;V;V;V;V;V;V;V;V;V) V	(V;V;I;V;V;V;V;V;I;V;V;V) V	Switzerland	2013	B.g. secalis	PRJNA290428	PRJNA427159
S-1400	AvrPm8_Bgs	No	(V;V;V;V;V;V;V;V;V;V;V;V) V	(V;V;V;V;V;V;V;I/V;V;V;V;V) V	(V;V;V;V;V;V;I;V;V;V;V;I/V) V	Switzerland	2013	B.g. secalis	PRJNA290428
S-1459	AvrPm8_Bgs	No	(V;V;V;V;V;I;V;V;V;V;V;V) V	(V;V;V;V;V;V;V;V;V;V;V;V) V	(V;V;V;V;V;V;V;V;V;I/V;V;V) V	Switzerland	2013	B.g. secalis	PRJNA290428	PRJNA427159
2) qualitative assessment of mildew leaf coverage (MLC) in five categories: virulent (V): 100% MLC; intermediate/virulent (I/V): 75% MLC; intermediate (I): 50% MLC; avirulent/intermediate (A/I): 25% MLC; avirulent (A): 0% MLC. MLC was determined in comparison to the susceptible control cultivar 'Matador'. MLC scorings of individual biological replicates are indicated in parentheses, separated by …
