# Supplementary material for: The broad use of the Pm8 resistance gene in wheat resulted in hypermutation of the AvrPm8 gene in the powdery mildew pathogen
Source: BMC Biol. 2023 Feb 8;21:29. doi: 10.1186/s12915-023-01513-5 (PMC9909948; doi:10.1186/s12915-023-01513-5)
Supplement: Supplementary file 3 — Additional file 3: Supplementary Dataset S2. List and sequence of gene synthesis constructs used in this study. [file 12915_2023_1513_MOESM3_ESM.xlsx]

## Sheet: Tabelle1
Supplementary Dataset S2: List and sequence of gene synthesis constructs used in this study
Name	Sequence (5'-3')
AvrPm8-FLAG	CAAATAATGATTTTATTTTGACTGATAGTGACCTGTTCGTTGCAACAAATTGATGAGCAATGCTTTTTTATAATGCCAACTTTGTACAAAAAAGCAGGCTCCGCGGCCGCCCCCTTCACC ATGTTGCAGTATTATAAATGTGAAAGCGGCAAGAAATTTGATTATTCCGTCGTGAGGGGCTATACGAGCGAGGCTAGTTTCGATCAAATCCAGGCCAGTGATCCCTTATTCGTGGGTGGTTCTACTTTCGGGGCCTATCGATTTACCGCCAACAGGCCAGATGGGACGCCAACAAATTACCTCGTTCAATCAGTTAGTGTGGACCCCTACCAGAGAATTTTTGAGCTTTCTGGGTCCCGTTGGCGTATCTGTACGCTTCTCGATTTCGTCATGGACTA…
AvrPm8_F43Y-FLAG	CAAATAATGATTTTATTTTGACTGATAGTGACCTGTTCGTTGCAACAAATTGATGAGCAATGCTTTTTTATAATGCCAACTTTGTACAAAAAAGCAGGCTCCGCGGCCGCCCCCTTCACC ATGTTGCAGTATTATAAATGTGAAAGCGGCAAGAAATTTGATTATTCCGTCGTGAGGGGCTATACGAGCGAGGCTAGTTATGATCAAATCCAGGCCAGTGATCCCTTATTCGTGGGTGGTTCTACTTTCGGGGCCTATCGATTTACCGCCAACAGGCCAGATGGGACGCCAACAAATTACCTCGTTCAATCAGTTAGTGTGGACCCCTACCAGAGAATTTTTGAGCTTTCTGGGTCCCGTTGGCGTATCTGTACGCTTCTCGATTTCGTCATGGACTA…
AvrPm8_F43L-FLAG	CAAATAATGATTTTATTTTGACTGATAGTGACCTGTTCGTTGCAACAAATTGATGAGCAATGCTTTTTTATAATGCCAACTTTGTACAAAAAAGCAGGCTCCGCGGCCGCCCCCTTCACC ATGTTGCAGTATTATAAATGTGAAAGCGGCAAGAAATTTGATTATTCCGTCGTGAGGGGCTATACGAGCGAGGCTAGTCTTGATCAAATCCAGGCCAGTGATCCCTTATTCGTGGGTGGTTCTACTTTCGGGGCCTATCGATTTACCGCCAACAGGCCAGATGGGACGCCAACAAATTACCTCGTTCAATCAGTTAGTGTGGACCCCTACCAGAGAATTTTTGAGCTTTCTGGGTCCCGTTGGCGTATCTGTACGCTTCTCGATTTCGTCATGGACTA…
AvrPm8_Bgs-FLAG	CAAATAATGATTTTATTTTGACTGATAGTGACCTGTTCGTTGCAACAAATTGATGAGCAATGCTTTTTTATAATGCCAACTTTGTACAAAAAAGCAGGCTCCGCGGCCGCCCCCTTCACC ATGTTGCAGTATTATAAATGTGATAGCGGCAAGAAATTTGATTATTCCGTCGTGAGGGGCTATAAGCTTGAGGCTAGTTATGAACAAATCCAGGATAGTGATCCCTTATTCGTGGGTGGTTCTACTTATGGGGCCTATCGATTTACCGCCAACAAGCCAGATGGGACGCTTGCTAATTACCTCGTTCAATCAGTTAGTGTGGACCCCTACCAGAGAATTTTTGAGCTTTCTGGGTCCCGTTGGAAGATCTGTTCTCTTCTCGATTTCGTCATTGACTA…
AvrPm8_L77STOP-FLAG	CAAATAATGATTTTATTTTGACTGATAGTGACCTGTTCGTTGCAACAAATTGATGAGCAATGCTTTTTTATAATGCCAACTTTGTACAAAAAAGCAGGCTCCGCGGCCGCCCCCTTCACC ATGTTGCAGTATTATAAATGTGAAAGCGGCAAGAAATTTGATTATTCCGTCGTGAGGGGCTATACGAGCGAGGCTAGTTTCGATCAAATCCAGGCCAGTGATCCCTTATTCGTGGGTGGTTCTACTTTCGGGGCCTATCGATTTACCGCCAACAGGCCAGATGGGACGCCAACAAATTACGACTACAAAGACGATGACGACAAGTAA AAGGGTGGGCGCGCCGACCCAGCTTTCTTGTACAAAGTTGGCATTATAAGAAAGCATTGCTTATCAATTT…
AvrPm8_R96STOP-FLAG	CAAATAATGATTTTATTTTGACTGATAGTGACCTGTTCGTTGCAACAAATTGATGAGCAATGCTTTTTTATAATGCCAACTTTGTACAAAAAAGCAGGCTCCGCGGCCGCCCCCTTCACC ATGTTGCAGTATTATAAATGTGAAAGCGGCAAGAAATTTGATTATTCCGTCGTGAGGGGCTATACGAGCGAGGCTAGTTTCGATCAAATCCAGGCCAGTGATCCCTTATTCGTGGGTGGTTCTACTTTCGGGGCCTATCGATTTACCGCCAACAGGCCAGATGGGACGCCAACAAATTACCTCGTTCAATCAGTTAGTGTGGACCCCTACCAGAGAATTTTTGAGCTTTCTGGGTCCGACTACAAAGACGATGACGACAAGTAA AAGGGTGGGCGCG…
